# Supplementary material for: In vivo induction of activin A-producing alveolar macrophages supports the progression of lung cell carcinoma
Source: Nat Commun. 2023 Jan 17;14:143. doi: 10.1038/s41467-022-35701-8 (PMC9845242; doi:10.1038/s41467-022-35701-8)
Supplement: Supplementary file 3 — Source Data [file 41467_2022_35701_MOESM3_ESM.xlsx]

## Sheet: Fig.1b
Fig.1b	Propotion of CD163+ cells / field
	Normal	Cancer
	0.110336	0.129241
	0.0770722	0.141523
	0.0602459	0.264452
	0.061833	0.0949879
	0.0489344	0.229987
	0.0447928	0.169706
	0.162509	0.146203
	0.0953123	0.178423
	0.0526946	0.0554111
	0.0842327	0.153247

## Sheet: Fig.1c
Fig.1c	LLC cells (x105)
	Ctrl	AM sup.
2	5.18	11.5
	4.22	11.6
	4.28	11
(hours)

## Sheet: Fig.1f
Fig.1f	Tumor volume (mm3)
	Ctrl	CDL
	44.4528	41.0474
	72.0527	20.973
	88.5885	15.0698
	38.0906	59.809
	43.6392	22.293
	29.3304	33.355
	137.999	25.9416
	39.2429	5.00057
	16.5818	34.912
		4.76329

## Sheet: Fig.2d
Fig.2d	Inhba relative expression (vs Ctrl-AM)
	Ctrl-AM	Ctrl-CD45+	Tumor-AM	Tumor-CD45+	Tumor cels
	0.643124	0.0670943	65.7882	6.15043	0.0472194
	1.03005	0.113703	128.445	10.4768	0.384753
	1.32683	0.164628	100.213	1.38237	0.626198
	1	0.115142	98.1485	6.00321	0.352723

## Sheet: Fig.2e
Fig.2e	Activin A concentration (pg mL-1)
	Ctrl-AM	Tumor-AM
	37.588	37.588
	37.588	108.199
	19.525	214.936
	52.367	76.999
	63.862	86.852
	70.43	119.694

## Sheet: Fig.2f
Fig.2f	Cell viability (fold change vs day 0)
day 0	Ctrl	50	100	(ng mL-1)
	0.793804	1.06314	0.750638
	1.10745	0.786689	1.13532
	1.0455	1.27474	1.33277
	1.05324	0.875427	0.781277
day 1	Ctrl	50	100
	1.0726	1.69283	2.76255
	1.47919	1.90785	1.71064
	1.4908	2.05119	2.75915
	1.31268	2.7099	1.86043
day4	Ctrl	50	100
	5.98645	10.5324	9.93362
	6.82672	10.5563	10.4034
	6.7183	10.5085	10.3353

## Sheet: Fig.2g
Fig.2g	LLC cells (x105)
		Sup.(+)
	Sup.(-)	Mock	shCtrl	shInhba
	6.09	15.1	16.8	10.9
	5.23	18.3	17.2	12.2
	6.24	17.3	15.4	12.5

## Sheet: Fig.2i
Fig.2i	Tumor volume (mm3)
	Ctrl	Follistatin
	18.5861	11.5182
	11.8812	4.608
	17.005	4.18176
		1.44152

## Sheet: Fig.3h
Fig.3h	Inhba relative expression (vs DAMPs-)
	DAMPs-_Marco low	DAMPs+_Marco low	DAMPs+_Marco high
	1.30471	77.1439	55.6712
	0.889298	59.8209	51.8326
	0.805988	68.2956	45.071

## Sheet: FIg.4b
Fig.4b	Inhba relative expression (vs WT)
	WT	MyD88 KO
	0.442286	0.183012
	0.813497	0.331585
	1.23937	0.226829
	1.05998	0.677964
	2.16371	0.0353445
	0.281163

[truncated: 21 more sheets: Fig.4c, Fig.4d, Fig.4e, Fig.4f, FIg.4h, Fig.4i, Fig.4j, Fig.5b, FIg.5e, Fig.5g, Supplementary Fig.S1a, Supplementary Fig.S1f, Supplementary Fig.S1h, Supplementary Fig.S1i, Supplementary Fig.S1k, Supplementary Fig.S2a,b, Supplementary Fig.S2c,d, Supplementary Fig.S4a, Supplementary Fig.S4b, Supplementary Fig.S4c …]
